# Supplementary material for: Apomorphine is a potent inhibitor of ferroptosis independent of dopaminergic receptors
Source: Sci Rep. 2024 Feb 27;14:4820. doi: 10.1038/s41598-024-55293-1 (PMC10899610; doi:10.1038/s41598-024-55293-1)
Supplement: Supplementary file 5 — Supplementary Table 1. [file 41598_2024_55293_MOESM5_ESM.xlsx]

## Sheet: 完成版
Supplemental Table 1. Primer sets used for RT-PCR
Gene	Forward Primer	Reverse primer	Amplimer Size (bp)
D1R	AGCCATCATGAGCCAGAGGCTCC	TCTCCAGAGACGTCAGTGTCATAGTCCA	184
D2R	CCATGCTGTACAATACGCGCTAC	GATAACGGTGCAGAGTTTCATGTC	353
D3R	GTGGTATACCTCGAGGTGAC	GCAGTGTACCTGTCTATGCT	137
D4R	CCGCTCTTCGTCTACTC	ACAGGTTGAAGATGGAGG	115
D5R	CTCATCTCCTACAACCAAGAC	TGATAGATCTGGAACATGCGA	149

## Sheet: Sheet1
Gene	Forward Primer	Reverse primer	Amplimer Size (bp)
D1R	AGCCATCATGAGCCAGAGGCTCC	TCTCCAGAGACGTCAGTGTCATAGTCCA	184
D2R	CCATGCTGTACAATACGCGCTAC	GATAACGGTGCAGAGTTTCATGTC	353
D3R-1	TGGTAACTCCTCGGTCTCCAGA	CAGAGATGCCATAGCCCAGAGG	90
D3R-2	GTGGTATACCTCGAGGTGAC	GCAGTGTACCTGTCTATGCT	137
D4R-1	CCACCAACTCCTTCATCGTGAGCC	GATGGAGGCGGTGCAGCA	167
D4R-2	CCGCTCTTCGTCTACTC	ACAGGTTGAAGATGGAGG	115
D5R	CTCATCTCCTACAACCAAGAC	TGATAGATCTGGAACATGCGA	149
